# Supplementary material for: Self-supervised attention-based deep learning for pan-cancer mutation prediction from histopathology
Source: NPJ Precis Oncol. 2023 Mar 28;7:35. doi: 10.1038/s41698-023-00365-0 (PMC10050159; doi:10.1038/s41698-023-00365-0)
Supplement: Supplementary file 2 — Supplementary Data 1 [file 41698_2023_365_MOESM2_ESM.xlsx]

## Sheet: BRCA
	External-Validation				Internal 4xCross-Validation
target	AUROC_mean_external	Conf_interval_external	WT_patient_count_groundtruth	MUT_patient_count_groundtruth	AUROC_mean_internal	Conf_interval_internal	WT_patient_count_groundtruth	MUT_patient_count_groundtruth	Gene_type		Pearson_coefficent
AKT1	0.582174	0.29944	115	5	0.529624	0.217537	1006	24	Oncogene		0.605881
ARID1A	0.432651	0.017792	116	4	0.460578	0.13267	1002	28	Tumor Suppressor Gene
CDH1	0.678292	0.171946	112	8	0.791972	0.128705	921	109	Tumor Suppressor Gene
GATA3	0.424708	0.124186	114	6	0.643454	0.108714	913	117	Both
KMT2C	0.515625	0.170248	112	8	0.495014	0.121246	967	63	Tumor Suppressor Gene
MAP2K4	0.471491	0.152294	114	6	0.488464	0.225366	1000	30	Tumor Suppressor Gene
MAP3K1	0.495257	0.187022	112	8	0.669517	0.0447778	963	67	Tumor Suppressor Gene
NCOR1	0.364672	0.264729	117	3	0.605738	0.0933683	998	32	Tumor Suppressor Gene
PIK3CA	0.665918	0.0514106	82	38	0.586823	0.102312	699	331	Oncogene
PTEN	0.482617	0.154233	113	7	0.51211	0.110108	978	52	Tumor Suppressor Gene
RUNX1	0.42161	0.246231	118	2	0.450201	0.0440437	1002	28	Tumor Suppressor Gene
TP53	0.718094	0.0461498	71	49	0.783304	0.112296	692	338	Tumor Suppressor Gene
NF1	0	0	120	0	0.522719	0.276987	1004	26	Tumor Suppressor Gene

## Sheet: CRC
	External-Validation				Internal 4xCross-Validation
target	AUROC_mean_external	Conf_interval_external	WT_patient_count_groundtruth	MUT_patient_count_groundtruth	AUROC_mean_internal	Conf_interval_internal	WT_patient_count_groundtruth	MUT_patient_count_groundtruth	Gene_type		Pearson_coefficent
AMER1	0.451178	0.126104	99	6	0.513116	0.113357	467	51	Tumor Suppressor Gene		0.600269
APC	0.669805	0.0964209	29	76	0.602855	0.0765578	153	365	Tumor Suppressor Gene
ARID1A	0.485313	0.136481	87	18	0.541196	0.148956	477	41	Tumor Suppressor Gene
ATM	0.519183	0.23718	101	4	0.532134	0.1446	476	42	Tumor Suppressor Gene
BRAF	0.662778	0.24348	90	15	0.755589	0.0782519	465	53	Oncogene
FBXW7	0.556856	0.175549	92	13	0.462388	0.0991527	442	76	Tumor Suppressor Gene
KRAS	0.661224	0.0346402	70	35	0.56198	0.093033	306	212	Oncogene
NRAS	0.487795	0.187714	99	6	0.555356	0.153111	488	30	Oncogene
PIK3CA	0.586444	0.0854168	86	19	0.577762	0.0582364	388	130	Oncogene
PIK3R1	0.633987	0.195954	102	3	0.64177	0.162752	495	23	Tumor Suppressor Gene
PTEN	0.537	0.199955	100	5	0.539743	0.125921	487	31	Tumor Suppressor Gene
RNF43	0.632849	0.264431	91	14	0.538248	0.222632	484	34	Tumor Suppressor Gene
SMAD4	0.664359	0.15179	98	7	0.622247	0.131423	469	49	Tumor Suppressor Gene
SOX9	0.616054	0.0845789	94	11	0.455507	0.185995	468	50	Both
TCF7L2	0.431316	0.133216	95	10	0.431001	0.105026	484	34	Tumor Suppressor Gene
TP53	0.597585	0.0530544	51	54	0.631799	0.051639	214	304	Tumor Suppressor Gene

## Sheet: GBM
	External-Validation				Internal 4xCross-Validation
target	AUROC_mean_external	Conf_interval_external	WT_patient_count_groundtruth	MUT_patient_count_groundtruth	AUROC_mean_internal	Conf_interval_internal	WT_patient_count_groundtruth	MUT_patient_count_groundtruth	Gene_type		Pearson_coefficent
ATRX	0.704655	0.104105	89	7	0.664949	0.159953	222	24	Tumor Suppressor Gene		0.905868
EGFR	0.517146	0.055428	83	13	0.622193	0.049848	189	57	Oncogene
IDH1	0.839815	0.0573663	90	6	0.903274	0.178196	231	15	Oncogene
NF1	0.608885	0.102757	82	14	0.581031	0.186569	216	30	Tumor Suppressor Gene
PIK3CA	0.438378	0.205628	87	9	0.486883	0.18229	222	24	Oncogene
PIK3R1	0.449839	0.155954	89	7	0.360648	0.269732	224	22	Tumor Suppressor Gene
PTEN	0.500329	0.0761668	76	20	0.4045	0.214917	164	82	Tumor Suppressor Gene
RB1	0.695058	0.0670086	86	10	0.636164	0.113161	222	24	Tumor Suppressor Gene
TP53	0.696533	0.0650689	64	32	0.749202	0.145581	169	77	Tumor Suppressor Gene

## Sheet: LUAD
	External-Validation				Internal 4xCross-Validation
target	AUROC_mean_external	Conf_interval_external	WT_patient_count_groundtruth	MUT_patient_count_groundtruth	AUROC_mean_internal	Conf_interval_internal	WT_patient_count_groundtruth	MUT_patient_count_groundtruth	Gene_type		Pearson_coefficent
BRAF	0.455502	0.256908	103	3	0.481818	0.100265	440	31	Oncogene		0.566022
EGFR	0.756127	0.0299616	72	34	0.59881	0.12327	420	51	Oncogene
KEAP1	0.464461	0.113236	102	4	0.644767	0.0769615	434	37	Tumor Suppressor Gene
KRAS	0.543497	0.0496742	74	32	0.483893	0.0649646	325	146	Oncogene
MGA	0.461905	0.641581	105	1	0.464463	0.241741	446	25	Tumor Suppressor Gene
NF1	0.492574	0.19186	101	5	0.564887	0.0858527	437	34	Tumor Suppressor Gene
RBM10	0.511327	0.33823	103	3	0.37893	0.210121	442	29	Tumor Suppressor Gene
SMARCA4	0.551485	0.147445	101	5	0.556539	0.23005	450	21	Tumor Suppressor Gene
STK11	0.721275	0.0986125	88	18	0.651122	0.0565855	405	66	Tumor Suppressor Gene
TP53	0.683779	0.0543466	51	55	0.662752	0.045262	226	245	Tumor Suppressor Gene

## Sheet: LUSC
	External-Validation				Internal 4xCross-Validation
target	AUROC_mean_external	Conf_interval_external	WT_patient_count_groundtruth	MUT_patient_count_groundtruth	AUROC_mean_internal	Conf_interval_internal	WT_patient_count_groundtruth	MUT_patient_count_groundtruth	Gene_type		Pearson_coefficent
CDKN2A	0.516308	0.0767634	93	15	0.456096	0.106318	397	62	Tumor Suppressor Gene		-0.00520064
FAT1	0.467187	0.089637	100	8	0.516987	0.232687	423	36	Tumor Suppressor Gene
KMT2D	0.515625	0.0745024	92	16	0.51349	0.163405	392	67	Tumor Suppressor Gene
NF1	0.535361	0.252433	101	7	0.538061	0.0893696	434	25	Tumor Suppressor Gene
NFE2L2	0.528827	0.256295	98	10	0.536557	0.0734579	396	63	Oncogene
PIK3CA	0.519375	0.237723	100	8	0.50124	0.140082	414	45	Oncogene
PTEN	0.563027	0.111429	97	11	0.500422	0.0776856	412	47	Tumor Suppressor Gene
RB1	0.611905	0.140196	105	3	0.428571	0.0904034	433	26	Tumor Suppressor Gene
TP53	0.419118	0.0390006	6	102	0.436892	0.0788219	73	386	Tumor Suppressor Gene

## Sheet: PAAD
	External-Validation				Internal 4xCross-Validation
target	AUROC_mean_external	Conf_interval_external	WT_patient_count_groundtruth	MUT_patient_count_groundtruth	AUROC_mean_internal	Conf_interval_internal	WT_patient_count_groundtruth	MUT_patient_count_groundtruth	Gene_type		Pearson_coefficent
CDKN2A	0.613733	0.156007	113	27	0.622511	0.0429142	149	28	Tumor Suppressor Gene		0.668035
KRAS	0.588148	0.167666	5	135	0.565581	0.0423977	62	115	Oncogene
SMAD4	0.477218	0.0749388	121	19	0.45409	0.195044	144	33	Tumor Suppressor Gene
TP53	0.443129	0.0635851	35	105	0.554329	0.0878903	72	105	Tumor Suppressor Gene

## Sheet: UCEC
	External-Validation				Internal 4xCross-Validation
target	AUROC_mean_external	Conf_interval_external	WT_patient_count_groundtruth	MUT_patient_count_groundtruth	AUROC_mean_internal	Conf_interval_internal	WT_patient_count_groundtruth	MUT_patient_count_groundtruth	Gene_type		Pearson_coefficent
KMT2C	0.482549	0.219779	88	7	0.531297	0.153364	436	42	Tumor Suppressor Gene		0.411076
APC	0.719828	0.105514	87	8	0.667905	0.104556	441	37	Tumor Suppressor Gene
ARID1A	0.591644	0.0375863	57	38	0.558575	0.0993296	286	192	Tumor Suppressor Gene
ARID4B	0.469203	0.0518877	92	3	0.617497	0.0963979	447	31	Tumor Suppressor Gene
ARID5B	0.486472	0.0788603	84	11	0.452312	0.0433516	437	41	Tumor Suppressor Gene
ATM	0.481667	0.141953	90	5	0.522167	0.102745	423	55	Tumor Suppressor Gene
ATRX	0.507305	0.121573	88	7	0.579062	0.223739	448	30	Tumor Suppressor Gene
BCOR	0.561111	0.176248	90	5	0.434594	0.0508837	442	36	Tumor Suppressor Gene
BCORL1	0.486413	0.457543	92	3	0.555258	0.0839268	449	29	Tumor Suppressor Gene
BRCA2	0.584239	0.22415	92	3	0.595556	0.115128	443	35	Tumor Suppressor Gene
CASP8	0.537775	0.158277	91	4	0.560874	0.132833	445	33	Tumor Suppressor Gene
CTCF	0.567571	0.101953	70	25	0.574464	0.136282	381	97	Oncogene
CTNNB1	0.664251	0.0756071	72	23	0.567903	0.115617	379	99	Tumor Suppressor Gene
CUX1	0.441123	0.271413	92	3	0.439978	0.100421	454	24	Tumor Suppressor Gene
DICER1	0.621667	0.145147	90	5	0.421783	0.117381	451	27	Tumor Suppressor Gene
EP300	0.651596	0.451984	94	1	0.501064	0.138902	444	34	Tumor Suppressor Gene
FAT1	0.537222	0.221041	90	5	0.572002	0.127063	435	43	Tumor Suppressor Gene
FBXW7	0.576923	0.0474677	78	17	0.574509	0.184955	397	81	Oncogene
FGFR2	0.548529	0.056314	85	10	0.533315	0.100087	433	45	Tumor Suppressor Gene
INPPL1	0.531385	0.10385	77	18	0.579352	0.168073	439	39	Both
JAK1	0.525853	0.135074	83	12	0.63363	0.147191	425	53	Tumor Suppressor Gene
KMT2A	0.662775	0.20737	91	4	0.512709	0.300171	457	21	Tumor Suppressor Gene
KMT2B	0.542671	0.187698	83	12	0.516305	0.0908648	430	48	Tumor Suppressor Gene
KMT2D	0.710848	0.0761556	87	8	0.593241	0.0390699	414	64	Tumor Suppressor Gene
KRAS	0.635	0.0738641	65	30	0.508079	0.183274	389	89	Oncogene
MAP3K1	0.633333	0.209931	90	5	0.439176	0.165235	445	33	Tumor Suppressor Gene
MGA	0.588362	0.133734	87	8	0.516455	0.0871086	438	40	Tumor Suppressor Gene
MSH6	0.506667	0.325368	90	5	0.56832	0.152221	448	30	Tumor Suppressor Gene
NF1	0.684457	0.055187	89	6	0.572317	0.111889	438	40	Tumor Suppressor Gene
NSD1	0.530574	0.0604844	84	11	0.432706	0.171234	438	40	Both
PIK3CA	0.479814	0.0245195	49	46	0.452321	0.153976	247	231	Oncogene
PIK3R1	0.484871	0.108395	63	32	0.475373	0.041296	342	136	Tumor Suppressor Gene
POLE	0.578328	0.0580444	88	7	0.606312	0.110263	431	47	Tumor Suppressor Gene
PPP2R1A	0.532328	0.170398	87	8	0.724551	0.0907709	427	51	Tumor Suppressor Gene
PTCH1	0.531593	0.120804	91	4	0.501586	0.272325	455	23	Tumor Suppressor Gene
PTEN	0.7325	0.0292238	20	75	0.719621	0.0624142	174	304	Tumor Suppressor Gene
RASA1	0.497253	0.149443	91	4	0.446122	0.214671	449	29	Tumor Suppressor Gene
RB1	0.5625	0.246693	92	3	0.487344	0.107073	451	27	Tumor Suppressor Gene
RNF43	0.588855	0.127199	83	12	0.489981	0.117111	426	52	Tumor Suppressor Gene
SETD2	0.719086	0.26102	93	2	0.674326	0.225852	454	24	Tumor Suppressor Gene
SPOP	0.723732	0.281552	92	3	0.53175	0.116589	449	29	Tumor Suppressor Gene
TP53	0.724723	0.050917	76	19	0.757168	0.1048	307	171	Tumor Suppressor Gene
ZFHX3	0.576741	0.119852	79	16	0.496279	0.11356	414	64	Tumor Suppressor Gene
