# Supplementary material for: Self-supervised attention-based deep learning for pan-cancer mutation prediction from histopathology
Source: NPJ Precis Oncol. 2023 Mar 28;7:35. doi: 10.1038/s41698-023-00365-0 (PMC10050159; doi:10.1038/s41698-023-00365-0)
Supplement: Supplementary file 3 — Supplementary Data 2 [file 41698_2023_365_MOESM3_ESM.xlsx]

## Sheet: CRC
	External -Validation AUROC
target	SSL + attMIL	ImageNet + attMIL	SSL+ avgPool	ImageNet + avgPool	DeepMed
AMER1	0.451178	0.356902	0.361111	0.517677	0.503278
APC	0.669805	0.629991	0.688521	0.630558	0.557772
ARID1A	0.485313	0.551405	0.469668	0.457695	0.513896
ATM	0.519183	0.461015	0.45854	0.480817	0.528466
BRAF	0.662778	0.552037	0.732593	0.539074	0.582408
FBXW7	0.556856	0.522993	0.569398	0.470527	0.490294
KRAS	0.661224	0.513673	0.655	0.579796	0.518256
NRAS	0.487795	0.507997	0.521465	0.325337	0.562932
PIK3CA	0.586444	0.548501	0.570532	0.562424	0.529218
PIK3R1	0.633987	0.70098	0.662582	0.599673	0.683808
PTEN	0.537	0.55	0.53	0.5585	0.50935
RNF43	0.632849	0.456044	0.555141	0.556122	0.464258
SMAD4	0.664359	0.532434	0.68586	0.590379	0.565348
SOX9	0.616054	0.684478	0.544004	0.555126	0.512757
TCF7L2	0.431316	0.502105	0.433158	0.461579	0.464138
TP53	0.597585	0.533361	0.586057	0.500726	0.499522
